# Supplementary material for: Human Cell Chips: Adapting DNA Microarray Spotting Technology to Cell-Based Imaging Assays
Source: PLoS One. 2009 Oct 28;4(10):e7088. doi: 10.1371/journal.pone.0007088 (PMC2760726; doi:10.1371/journal.pone.0007088)
Supplement: Table S1 — Supporting Data. Per-spot bias-corrected mean signal intensity data for each probed chip. (0.02 MB XLS) [file pone.0007088.s001.xls]

## Sheet: Sheet1
TABLE S1 - MEAN BIAS-CORRECTED SPOT INTENSITY
This table presents the bias-corrected mean pixel intensity for each spot in a given print/probe set.
PRINT	ID number of the cell chip print
SLIDE/PROBE	Slide number from PRINT and the corresponding target of the primary antibody used to probe the cell chip.
SPOTS	Spot ID number of each population on the slide. E.g. in the first print, slide 1 was probed for pSTAT1
	There were 20 spots printed from untreated cultures, 10 from 15' interferon exposure, and 10 from 18hr exposure.
	Missing values indicate experimental artifacts that caused a spot not to be quantitated.
	Bias-corrected mean intensity (a.f.u.) of all pixels in the mask (see Methods) is shown for each spot on the chip
	<I>: mean of all spot intensities in that category. SE: standard error of spot intensities. PVAL: p-value (2-sample, one-tailed T-test).
PRINT	20071219
SLIDE/PROBE	pstat1 – slide1				pkr-slide7				stat1-slide9-30dRT
	CONDITIONS ON PRINT:
SPOTS	Ctrl	15min IFN	18hr IFN		Ctrl	15min IFN	18hr IFN		Ctrl	15min IFN	18hr IFN
1	-27.2432	824	93.4714		-314.477	-139.417	691.6		20.8759	46.2	283.52
2	79.9443	1233.3	395.526		-220.986	-268.335	213.8		-40.1165	529.1	131.088
3	-38.1405	419.6	76.7506		-356.584	-64.598	605.9		-16.3957	679.6	395.015
4	-53.0823	736.3	79.4941		-319.921	182.806	368		-81.1524	32.7	65.9175
5	-23.9446	813.1	51.2221		-248.597	158.307	726.8		-134.098	1667	279.796
6	48.7162	918.3	123.589		81.7974	88.2609	456.8		-79.434	564.3	306.009
7	-6.6422	638.4	-75.1723		-14.0941	207.462	1546.7		-21.466	213.9	-40.5755
8	-39.5867	631.7	6.9299		-166.422	52.5733	357.1		24.5301	-4.7	30.9844
9	-22.8796	1106.3	284.553		-145.719	533.442			3.9065	41.1	193.68
10	-4.9435	1282.7			-9.278				-6.0524	187.8
11	-56.2441				273.873				8.708
12	72.8764				171.565				123.644
13	-9.0924				236.909				-7.2151
14	10.3875				187.12				99.3679
15	34.672				431.149				140.687
16	10.837				275.198				13.9099
17	-29.3719				138.466				-2.4281
18	106.889								-25.022
19	3.3066								56.1682
20	-56.4577								-78.4167
<I>	5e-06	860.37	115.152		-5.88235e-06	83.389	620.838		-5e-06	395.7	182.826
SE	47.0063	278.102	142.573		246.388	231.75	413.997		68.6402	511.998	145.416
PVAL		1.84937e-06	0.0214113			0.202424	0.00159214			0.0186707	0.00258677
PRINT	20080207
SLIDE/PROBE	pstat1 – slide1				pkr-slide5				pkr-slide6				pstat1-slide7-30d4deg
SPOTS	Ctrl	15min IFN	18hr IFN		Ctrl	15min IFN	18hr IFN		Ctrl	15min IFN	18hr IFN		Ctrl	15min IFN	18hr IFN
1	-10.0122	3519.8	114.547		-466.661	67.2336	542.258		-66.1	166.32	339.468		-47.7347	568.799	-17.5683
2	122.382	2958.4	50.4382		-229.21	424.333	979.604		-89.6	-275.74	346.385		-72.7572	477.249	63.8478
3	-61.607	5228	235.629		-298.372	134.144	272.776		-173.7	331.807	453.226		-9.2458	380.526	70.3183
4	-99.6175	2475.3	240.667		-24.9374	-68.6489	458.991		299.3	146.068	-9.9385		33.3342	319.224	166.156
5	112.648	3138.6	192.302		-253.692	278.163	282.278		-213.5	6.6986	690.567		-98.9325	488.798	72.7447
6	-54.6291	3227.5	158.804		-132.994	60.1731	219.264		9.5	513.294	244.962		-6.4809	651.426	153.736
7	-8.5318	2225	131.825		-455.288	47.9039	383.808		-561.9	-411.111	614.749		48.6049	318.092	56.4112
8	-63.2368	3167.2	197.6		-378.88	172.285	442.727		-473.6	-131.042	568.36		32.6707	340.197	140.736
9	15.0029	3852.6	174.938		46.2457	322.66	382.95		-543.1	-239.453	53.2548		32.3328	374.126	121.205
10	-38.2273	1209.6	34.433		105.557	118.849	191.413		50.6	16.2906	264.506		-44.3911	312.599	51.6543
11	8.9425				353.685				201.1				-105.504
12	205.829				331.35				-44.9				-77.6564
13	-128.34				466.766				-590.5				-15.586
14	-12.922				62.4303				187.7				44.9671
15	-66.4366				375.772				126.4				65.9598
16	204.366				-18.5874			outlier	1619.8				98.3522
17	-92.2027				211.094				402.5				-1.7029
18	-123.443				43.6626				75.3				127.789
19	90.0357				119.911				-214.8				-4.0193
20					142.149				-0.3
<I>	-1.05263e-05	3100.2	153.118		1e-05	155.71	415.607		0.01	12.3132	356.554		4.67462e-17	423.104	87.9241
SE	102.018	1056.35	70.7624		279.603	147.587	227.503		475.466	286.921	230.956		64.4824	118.19	56.672
PVAL		3.16284e-06	3.87421e-05			0.0279151	0.000127013			0.465256	0.00498878			1.1105e-07	0.000557309
PRINT	20080401
SLIDE/PROBE	p65-slide1								phospho-p65-slide2								pJNK-slide3								p-p38(9213)-slide4
	A549				HeLa				A549				HeLa				A549				HeLa				A549				HeLa
SPOTS	Ctrl	Aniso	TNF		Ctrl	Aniso	TNF		Ctrl	Aniso	TNF		Ctrl	Aniso	TNF		Ctrl	Aniso	TNF		Ctrl	Aniso	TNF		Ctrl	Aniso	TNF		Ctrl	Aniso	TNF
1	-81.6972	-66.6	760.122		3.4546	493.3	1637.3		49.4961	248.771	451.641		-207.51	-485.072	-255.378		-80.309	4534	61.5		47.0383	4632.3	1010.9		-367.072	962.149	795.892		-406.26	3391.3	277.537
2	180.967	-238.3	153.108		55.5013	-2669.6	874		137.911	-233.776	-214.954		372.485	-777.268	64.3843		199.457	1881.7	-125		202.007	1845.2	746.8		526.189	515.601	-59.5396		-33.5493	2251.4	840.738
3	50.6461	-1678.5	-883.91		197.013	-1428.6	668		167.977	-568.241	199.354		42.2605	-805.33	7.1252		-112.074	3354.1	345.2		286.461	2199.9	354.5		355.302	160.973	-40.673		-127.741	2129.9	298.582
4	34.6563	-689.2	-335.7		-262.429	-994.4	1093.8		-82.7377	-67.0269	-543.088		-315.963	-501.486	-219.571		-137.121	3607	-1694.4		-103.434	2662.7	351		577.775	433.272	50.5167		50.9986	1883.3	46.2848
5	-589.916	147.4			317.641	-655.9	573.8		62.4315	418.113	477.35		245.676	-688.523	-309.493		-196.483	6110.1	-46		-908.351	2162.9	563.8		-426.97	381.227	515.374		160.779	1621.9	-291.74
6	587.937				-567.756				105.701				291.176				-431.441				-124.753				-364.741				337.299
7	-352.46				-385.654				-154.609				-192.686				268.038				166.83				-298.625				-112.405
8	169.867				588.284				172.915				-468.185				11.8935				-110.3				156.002				130.88
9					53.9446				-207.058				341.361				108.727				492.696				-306.622
10									-252.027				-108.615				369.312				51.805				148.762
<I>	1.25e-05	-505.04	-76.595		-3.94746e-15	-1051.04	969.38		1e-05	-40.432	74.0604		0	-651.536	-142.587		-1e-05	3897.38	-291.74		-6.39488e-15	2700.6	605.4		1e-05	490.644	252.314		-7.10543e-15	2255.56	234.28
SE	356.56	724.566	700.417		359.12	1151.8	423.677		160.484	-0.251938	0.461482		300.594	-2.16749	-0.474349		240.957	1560.76	804.07		374.444	1118.53	280.1		396.748	294.485	383.567		225.032	679.304	414.076
PVAL		0.101771	0.423754			0.0554043	0.00159103			0.416747	0.366781			4.44881e-05	0.130012			0.00240323	0.234158			0.0023196	0.00257531			0.0106427	0.133884			0.00059741	0.146484
